# Supplementary material for: 16S Ribosomal Ribonucleic Acid Gene Polymerase Chain Reaction in the Diagnosis of Bloodstream Infections: A Systematic Review and Meta-Analysis
Source: PLoS One. 2015 May 21;10(5):e0127195. doi: 10.1371/journal.pone.0127195 (PMC4440735; doi:10.1371/journal.pone.0127195)
Supplement: S3 Table — (XLS) [file pone.0127195.s005.xls]

## Sheet: Sheet1
S3 Table. The detailed quality information of the included studies.
Study	Liu CL,2014	Hassan RM, 2014	Guembe M, 2013	Shaat SS, 2013	Negoro E, 2013	Matsuda K, 2011	Valle Jr DL,2010	Chen LH,2009	Handschur M, 2009	Wellinghausen N, 2009	Dutta S,2009	Ohlin A,2008	Wu YD,2007	Jordan JA,2006	Shang S,2005	Tong MQ,2004	Sleigh J,2001	Shang S,2001	Jordan JA,2000	Draz NI,2013	Ohlin A,2012	Esparcia O, 2011	Fujimori M, 2010	Yadav AK, 2005	Makhoul IR, 2005	Jordan JA, 2005	Laforgia N, 1997	Reier-Nilsen T, 2009
Patient Selection
Signaling question 1	Yes	Yes	Yes	Yes	Yes	Unclear	Yes	Yes	Unclear	Yes	Yes	Yes	Yes	Yes	Yes	Yes	Yes	Yes	Yes	Yes	Yes	Yes	Yes	Yes	Yes	Yes	Yes	No
Signaling question 2	Yes	Yes	Yes	Yes	Yes	Yes	Yes	Yes	Yes	Yes	Yes	Yes	Yes	Yes	Yes	Yes	Yes	Yes	Yes	Yes	Yes	Yes	NO	Yes	Yes	Yes	Yes	No
Signaling question 3	Yes	Yes	Yes	Yes	Yes	Yes	Yes	Yes	Unclear	Yes	Yes	Yes	Yes	Yes	Yes	Yes	Yes	Yes	Yes	Yes	Yes	Yes	Yes	Yes	Yes	Yes	Yes	Yes
Risk of Bias	LR	LR	LR	LR	LR	UR	LR	LR	UR	LR	LR	LR	LR	LR	LR	LR	LR	LR	LR	LR	LR	LR	UR	LR	LR	LR	LR	UR
Applicability	LC	LC	HC	LC	HC	HC	LC	LC	UC	LC	LC	LC	LC	LC	LC	LC	LC	LC	HC	LC	LC	LC	LC	LC	HC	LC	LC	LC
Index Test
Signaling question 1	Yes	Unclear	Yes	Unclear	Yes	NO	Unclear	Unclear	Unclear	Unclear	Unclear	Yes	Unclear	Unclear	Unclear	Unclear	Yes	Unclear	Unclear	Unclear	Unclear	Unclear	Unclear	Unclear	Unclear	Unclear	Unclear	Yes
Signaling question 2	Yes	Yes	Yes	Yes	Yes	Unclear	Yes	Yes	Yes	Yes	Yes	Yes	Yes	Yes	Yes	Yes	Unclear	Yes	Yes	Yes	Unclear	Yes	NO	Yes	Yes	Yes	Yes	Yes
Risk of Bias	LR	UR	LR	UR	LR	HR	UR	UR	UR	UR	UR	LR	UR	UR	UR	UR	UR	UR	UR	UR	HR	UR	HR	UR	UR	UR	UR	LR
Applicability	LC	LC	LC	LC	LC	LC	LC	HC	LC	LC	LC	HC	HC	LC	LC	LC	LC	LC	LC	LC	HC	HC	HC	LC	LC	HC	LC	LC
Reference Standard
Signaling question 1	Yes	Yes	Yes	Yes	Yes	Yes	Yes	Yes	Yes	Yes	Yes	Yes	Yes	Yes	Yes	Yes	Yes	Yes	Yes	Yes	Yes	Unclear	Yes	Yes	Yes	Yes	Yes	Yes
Signaling question 2	Unclear	Unclear	Unclear	Unclear	Unclear	Yes	Unclear	Unclear	Yes	Unclear	Unclear	Unclear	Unclear	Unclear	Unclear	Unclear	Unclear	Unclear	Unclear	Unclear	Unclear	Unclear	Unclear	Unclear	Unclear	Unclear	Unclear	Unclear
Risk of Bias	UR	UR	UR	UR	UR	LR	UR	UR	LR	UR	UR	UR	UR	UR	UR	UR	UR	UR	UR	UR	UR	HR	UR	UR	UR	UR	UR	UR
Applicability	LC	LC	HC	LC	LC	LC	LC	LC	LC	LC	LC	LC	LC	LC	LC	LC	LC	LC	LC	LC	LC	HC	LC	LC	LC	LC	LC	LC
Flow and Timing
Signaling question 1	Yes	Yes	Yes	Yes	Yes	Yes	Yes	Yes	Yes	Yes	Yes	Yes	Yes	Yes	Yes	Yes	Yes	Yes	Yes	Yes	Yes	Yes	Yes	Yes	Yes	Yes	Yes	Yes
Signaling question 2	Yes	Yes	Yes	Yes	Yes	Yes	Yes	Yes	Yes	Yes	Yes	Yes	Yes	Yes	Yes	Yes	Yes	Yes	Yes	Yes	Yes	Yes	Yes	Yes	Yes	Yes	Yes	Yes
Signaling question 3	Yes	Yes	Yes	Yes	Yes	NO	Yes	Yes	Unclear	Yes	NO	Yes	Yes	Yes	Yes	Yes	Yes	Yes	Yes	Yes	NO	Yes	NO	Yes	Yes	Yes	Yes	Yes
Risk of Bias	LR	LR	LR	LR	LR	UR	LR	LR	UR	LR	UR	LR	LR	LR	LR	LR	LR	LR	LR	LR	UR	LR	UR	LR	LR	LR	LR	LR
Patient Selection Signaling question 1: Was a consecutive or random sample of patients enrolled? Signaling question 2: Was a case–control design avoided? Signaling question 3: Did the study avoid inappropriate exclusions? Index Test Signaling question 1: Were the index test results interpreted without knowledge of the results of the reference standard? Signaling question 2: If a threshold was use…
